# Supplementary material for: Influence of Genetic Variants on Disease Regression and Outcomes in HCV-Related Advanced Chronic Liver Disease after SVR
Source: J Pers Med. 2021 Apr 7;11(4):281. doi: 10.3390/jpm11040281 (PMC8067986; doi:10.3390/jpm11040281)
Supplement: Supplementary file 1 [file jpm-11-00281-s001.zip]

Archive with 1 entries (1 files):
- jpm-1142252-supplementary.pdf
